# Supplementary material for: Differences in immune status and fecal SCFA between Indonesian stunted children and children with normal nutritional status
Source: PLoS One. 2021 Jul 29;16(7):e0254300. doi: 10.1371/journal.pone.0254300 (PMC8320972; doi:10.1371/journal.pone.0254300)
Supplement: S1 Table — Values are the significant q-values (FDR-corrected p-values < 0.2) of a Kruskal-Wallis comparison between children that did ingest the food-item and those that did not. Values in bold show taxa that are higher in children that ate the food item, values in italic show taxa that are lower in children that ate the food item. (XLSX) [file pone.0254300.s002.xlsx]

## Sheet: Sheet1
Supplemental Table 1. Correlations between major OTUs and intake of several recorded food items. Values are the significant q-values (FDR-corrected p-values < 0.2) of a Kruskal-Wallis comparison between children that did ingest the food-item and those that did not. Values in bold show taxa that are higher in children that ate the food item, values in italic show taxa that are lower in children th…
	rice	flour	noodle	potato	meat	beef	egg	chicken	corn	mixed vegetables	papaya	banana	milk	tofu	tempeh	fish	oil	tea
Adlercreutzia												5.82188e-05
Alistipes							0.105449		0.0167036
Anaerotruncus									0.0398808
Bacteroides						0.09464	0.130037		0.0774613
uncharacterized genus of Bacteroidales S24-7 group								0.18374
Barnesiella									0.13151
Bifidobacterium					0.116617	0.138106			0.0776907
Butyricicoccus								0.108644
Butyricimonas									0.0699788
Christensenellaceae.R.7.group									0.113625
Christensenellaceae.D_5__uncultured				0.137248
Family XIII AD3011 group of Family XIII of Clostridiales				0.143945			0.135653
Family XIII UCG-001 of Family XIII of Clostridiales				0.0855171			0.0375445
Collinsella																		0.0122461
Coprococcus.1	0.0950936				0.165935
Coprococcus.2													0.105149
uncharacterized genus of Coriobacteriaceae				0.101624					0.118536
Dialister																0.124985
Desulfovibrio							0.0459301		0.0645195							0.130094
Eubacterium coprostanoligenes group							0.00921949			0.0467433
Eubacterium eligens group										0.181294	0.130067
Eubacterium rectale group	0.169186
Eubacterium hallii group						0.036901			0.148218	0.0977943
Eubacterium ruminantium group				0.143945
Eubacterium ventriosum group							0.156478
Erysipelotrichaceae UCG-004		0.0751925				0.0711243	0.130296	0.0848282	0.118911	0.00439753						0.0456554
Escherichia.Shigella								0.108644
Fusicatenibacter								0.146713
Intestinimonas		0.0420795	0.137532
Lachnoclostridium		0.0905894					0.105874		0.0582774				0.0109773
uncharacterized genus 1 of Lachnospiraceae								0.131953
uncharacterized genus 2 of Lachnospiraceae		0.130631		0.0944477				0.157743
Lachnospiraceae UCG-004							0.0283328		0.0103444	0.00439753	0.0712069				0.173645		0.184163
Lachnospiraceae UCG-008						0.067606	0.0709563	0.162684		0.0132702							0.153606	0.13947
Lachnospiraceae UCG-010										0.181877								0.11919
Lachnospiraceae NK4A136 group																		0.176933
Marvinbryantia									0.13913
Odoribacter									0.000730111
Oxalobacter				0.102566
Parabacteroides									0.0693611
Prevotella 2						0.0740508			0.185567	0.159926
Ruminiclostridium 9										0.0538336								0.195489
uncharacterized genus of Ruminococcaceae														0.0190057
Ruminococcaceae NK4A214 group							0.0239113		0.0591064
Ruminococcaceae UCG-002							0.130296		0.0782871
Ruminococcaceae UCG-003		0.0256188
Ruminococcaceae UCG-004				0.0944477			0.143177		0.0418028
Ruminococcaceae UCG-005	0.166806						0.16809		0.148215
Ruminococcaceae UCG-009							0.0826074				0.130067
Ruminococcaceae UCG-014				0.040647						0.0977943								0.198792
Ruminococcus torques group									0.194399
Ruminococcus 1				0.169732			0.180718
Subdoligranulum					0.149782	0.0865314	0.110858		0.000897659
Sutterella		0.155663		0.109037	0.0872821	0.000433182	0.00248083		0.0266303	0.000702489		0.00451744				0.0236755	0.00993677
bold indicates OTU is higher in children that ate the item
italic indicates OTU is lower in children that ate the item
