# Supplementary material for: Differences in immune status and fecal SCFA between Indonesian stunted children and children with normal nutritional status
Source: PLoS One. 2021 Jul 29;16(7):e0254300. doi: 10.1371/journal.pone.0254300 (PMC8320972; doi:10.1371/journal.pone.0254300)
Supplement: S1 Data — (CSV) [file pone.0254300.s005.csv]

sample	name_taxa	PorS	SorN	PSNorSSN	Code	Age_Toddler	Age_Mother	Education_Mother	Education_Father	Working_Mother	WorkingFather	FamilyIncome	Gender	BirthWeight	ExclusiveBreasFeeeding	UpperRespiratoryTractInfection	Fever	Diarrhea	HelmintInfection	UsingAntibiotic	Weight	Height	Bathing	WashingHair	BrushTeeth	Footwear	Hygiene_Pribadi_5_1_a	Hygiene_Pribadi_5_1_b	Hygiene_Pribadi_5_1_c	Hygiene_Pribadi_5_1_d	WashingHandWithWater_Todler	WashingHandWithSoap_Todler	Hygiene_Pribadi_5_4_a	Hygiene_Pribadi_5_4_b	Hygiene_Pribadi_5_4_c	Hygiene_Pribadi_5_4_d	Hygiene_Pribadi_5_4_e	WashingHandWithWater_Mother	WashingHandWithSoap_Mother	WashingHandBehavior_Todler	WashingHandBehavior_Mother	Bathing_Cat	BrushTeeth_Cat	WashingHair_Cat	SelfHygiene	age_group	cbmi	zbmi	zwei
59	59	S	S	SS	SS9	57.00	28	Senior	Secondary	notworking	working	<RMW	M	2.6	yes	No	No	Yes	Negative	No	14.25	98.00	2x	2x	2x	Yes	Yes	Yes	Yes	Yes	Yes	Yes	Yes	Yes	Yes	Yes	Yes	Yes	Yes	Good	Good	Good	Good	Good	Good	48-59 mo	14.83756768	-0.3	-1.71
58	58	S	S	SS	SS8	36.00	21	Elementary	Elementary	notworking	working		M	2.5	no	Yes	Yes	Yes	Negative	Yes	8.85	85.00	2x	7x	2x	Yes	Yes	Yes	Yes	Yes	Yes	Yes	Yes	Yes	Yes	Yes	Yes	Yes	Yes	Good	Good	Good	Good	Good	Good	36-47 mo	12.24913495	-3.16	-3.92
1038	1038	S	S	SS	SS70	36.00	33	Senior	Secondary	notworking	working	<RMW	F	2.7	yes	No	Yes	No	Negative	Yes	9.10	80.00	4x	2x	1x	Yes	Yes	Yes	Yes	Yes	Yes	Yes	Yes	Yes	Yes	Yes	Yes	Yes	Yes	Good	Good	Good	Good	Good	Good	36-47 mo	14.21875	-0.95	-3.43
57	57	S	N	SN	SS7	44.00	27	Elementary	Elementary	notworking	working	<RMW	F	3.6	yes	No	No	No	Negative	No	12.75	94.00	2x	3x	2x	Yes	Yes	Yes	Yes	Yes	Yes	Yes	Yes	Yes	Yes	Yes	Yes	Yes	Yes	Good	Good	Good	Good	Good	Good	36-47 mo	14.42960616	-0.66	-1.41
56	56	S	S	SS	SS6	42.00	39	Secondary	Secondary	notworking	working	<RMW	M	2.8	yes	No	Yes	No	Negative	No	11.00	90.00	2x	3x	3x	Yes	Yes	Yes	Yes	Yes	Yes	Yes	Yes	Yes	Yes	Yes	Yes	Yes	Yes	Good	Good	Good	Good	Good	Good	36-47 mo	13.58024691	-1.62	-2.72
1037	1037	S	S	SS	SS55	58.00	28	Senior	Senior	notworking	working	>RMW	F	2.6	yes	No	No	No	Negative	No	12.50	96.00	2x	7x	3x	Yes	Yes	Yes	Yes	Yes	Yes	Yes	Yes	Yes	Yes	Yes	Yes	Yes	Yes	Good	Good	Good	Good	Good	Good	48-59 mo	13.56336806	-1.26	-2.59
1036	1036	S	S	SS	SS54	47.00	28	Secondary	Senior	working	working	<RMW	F	2.9	yes	No	Yes	Yes	Negative	Yes	12.00	90.20	2x	1x	2x	Yes	Yes	Yes	No	Yes	Yes	Yes	Yes	Yes	Yes	Yes	Yes	Yes	Yes	Good	Good	Good	Good	Good	Good	36-47 mo	14.74919002	-0.38	-2.13
1035	1035	S	S	SS	SS53	48.00	34	Elementary	Elementary	notworking	working	>RMW	M	3.0	yes	No	No	No	Negative	No	12.00	89.00	2x	2x	2x	Yes	Yes	Yes	Yes	Yes	Yes	Yes	Yes	Yes	Yes	Yes	Yes	Yes	Yes	Good	Good	Good	Good	Good	Good	48-59 mo	15.14960232	-0.15	-2.47
1034	1034	S	S	SS	SS51	57.00	26	Secondary	Secondary	notworking	working	<RMW	F	3.3	yes	No	No	No	Negative	No	12.85	96.00	1x	3x	2x	Yes	Yes	Yes	Yes	Yes	Yes	Yes	Yes	Yes	Yes	Yes	Yes	Yes	Yes	Good	Good	Good	Good	Good	Good	48-59 mo	13.94314236	-0.96	-2.32
1033	1033	S	S	SS	SS50	48.00	35		Secondary	notworking	working		F	3.0					Negative		14.30	82.60	2x	7x	2x	Yes	Yes	No	No	No	No	No	No	No	No	No	No	No	Yes	Poor	Poor	Poor	Poor	Poor	Poor	48-59 mo	20.95925989	3.18	-0.86
55	55	S	S	SS	SS5	55.00	40	Secondary	Secondary	notworking	working		F	3.1	yes	Yes	Yes	No	Negative	Yes	13.40	97.00	2x	1x	2x	Yes	Yes	Yes	Yes	Yes	Yes	Yes	Yes	Yes	Yes	Yes	Yes	Yes	Yes	Good	Good	Good	Good	Good	Good	48-59 mo	14.24168349	-0.73	-1.86
1032	1032	S	N	SN	SS49	32.00	30	Secondary	Senior	working	working		F	4.0	yes	No	No	No	Negative	No	12.50	89.00	2x	2x	2x	Yes	Yes	Yes	Yes	Yes	Yes	Yes	Yes	Yes	Yes	Yes	Yes	Yes	Yes	Good	Good	Good	Good	Good	Good	24-35 mo	15.78083575	0.23	-0.37
1016	1016	S	S	SS	SS48	41.00	40	Secondary	Secondary	notworking	working		F	2.9		No	No	No	Negative	No	14.00	87.00	2x	2x	3x	Yes	Yes	Yes	Yes	Yes	Yes	Yes	Yes	Yes	Yes	Yes	Yes	Yes	Yes	Good	Good	Good	Good	Good	Good	36-47 mo	18.49649888	2.04	-0.42
1015	1015	S	S	SS	SS47	46.00	37	Elementary	Elementary	notworking	working		M	3.1	yes	No	No	No	Negative	No	14.00	80.00	2x	1x	2x	Yes	No	No	No	No	Yes	Yes	Yes	Yes	Yes	Yes	No	No	No	Poor	Poor	Poor	Poor	Poor	Poor	36-47 mo	21.875	4.22	-1.07
1012	1012	S	S	SS	SS44	48.00	0	Secondary	Secondary	notworking	working		F	2.8	no				Negative	Yes	15.10	86.70	3x	4x	3x	Yes	No	Yes	No	No	Yes	Yes	Yes	No	No	No	Yes	Yes	No	Poor	Poor	Poor	Poor	Poor	Poor	48-59 mo	20.08809494	2.78	-0.45
1011	1011	S	S	SS	SS43	48.00	30		Elementary	notworking	working	>RMW	F	2.8	no	No	No	No	Negative	No	12.00	91.00	3x	2x	3x	Yes	Yes	Yes	Yes	Yes	Yes	Yes	Yes	Yes	Yes	Yes	Yes	Yes	Yes	Good	Good	Good	Good	Good	Good	48-59 mo	14.4910035	-0.57	-2.21
1010	1010	S	S	SS	SS42	39.00	37	Secondary	Senior	notworking	working	<RMW	M	3.6	yes	No	No	No	Negative	No	11.00	89.20	2x	7x	1x	Yes	Yes	Yes	Yes	Yes	Yes	Yes	Yes	Yes	Yes	Yes	Yes	Yes	Yes	Good	Good	Good	Good	Good	Good	36-47 mo	13.82493113	-1.47	-2.47
109	109	S	N	SN	SS41	49.00	25	Secondary	Senior	notworking	working	<RMW	F	3.5	yes	No	No	No	Negative	No	14.65	99.00	2x	1x	2x	Yes	Yes	Yes	Yes	Yes	Yes	Yes	Yes	Yes	Yes	Yes	Yes	Yes	Yes	Good	Good	Good	Good	Good	Good	48-59 mo	14.94745434	-0.22	-0.75
108	108	S	S	SS	SS40	48.00	21	Secondary	Senior	notworking	working	<RMW	M	2.3	yes	No	Yes	No	Negative	Yes	11.00	92.00	2x	3x	2x	Yes	Yes	Yes	Yes	Yes	Yes	Yes	Yes	Yes	Yes	Yes	Yes	Yes	Yes	Good	Good	Good	Good	Good	Good	48-59 mo	12.99621928	-2.07	-3.16
54	54	S	N	SN	SS4	36.00	0	Elementary	Secondary	notworking	working		M	3.4	yes	No	No	No	Negative		9.90	89.00	2x	2x	2x	Yes	Yes	Yes	Yes	Yes	Yes	Yes	Yes	Yes	Yes	Yes	Yes	Yes	Yes	Good	Good	Good	Good	Good	Good	36-47 mo	12.49842192	-2.89	-3.09
107	107	S	N	SN	SS39	48.00	26	Senior	Senior	notworking	working	>RMW	F	3.5	yes	No	Yes	No	Negative	No	15.00	99.00	2x	1x	2x	Yes	Yes	Yes	Yes	Yes	Yes	Yes	Yes	Yes	Yes	Yes	Yes	Yes	Yes	Good	Good	Good	Good	Good	Good	48-59 mo	15.30456076	0.03	-0.5
106	106	S	S	SS	SS37	40.00	26	Senior		notworking	working		M	3.7		No	No	No	Negative		11.00	82.50	2x	2x	2x	Yes	Yes	Yes	Yes	Yes	No	Yes	Yes	Yes	Yes	Yes	Yes	No	Yes	Good	Good	Good	Good	Good	Good	36-47 mo	16.16161616	0.53	-2.56
105	105	S	S	SS	SS35	48.00	36	Secondary	Senior	notworking	working		F	2.6	yes				Negative		11.00	80.00	2x	1x	2x	Yes	Yes	Yes	Yes	Yes	Yes	Yes	Yes	Yes	Yes	Yes	Yes	Yes	Yes	Good	Good	Good	Good	Good	Good	48-59 mo	17.1875	1.25	-2.91
104	104	S	S	SS	SS34	48.00	31	Secondary	Secondary	notworking	working		F	3.5	yes				Negative		12.50	88.00	2x	1x	2x	Yes	Yes	Yes	Yes	Yes	Yes	Yes	Yes	Yes	Yes	Yes	Yes	Yes	Yes	Good	Good	Good	Good	Good	Good	48-59 mo	16.14152893	0.6	-1.89
103	103	S	S	SS	SS32	42.00	39	Senior	Secondary	notworking	working		M	2.5	yes				Negative	Yes	10.85	89.00	2x	3x	3x	Yes	Yes	Yes	Yes	Yes	Yes	Yes	Yes	Yes	Yes	Yes	Yes	Yes	Yes	Good	Good	Good	Good	Good	Good	36-47 mo	13.69776543	-1.51	-2.84
102	102	S	S	SS	SS30	37.00	23	Secondar	Secondary	notworking	working	>RMW	M	2.8	yes	No	No	No	Negative	No	10.10	81.00	2x	3x	2x	Yes	Yes	Yes	Yes	Yes	Yes	Yes	Yes	Yes	Yes	Yes	Yes	Yes	Yes	Good	Good	Good	Good	Good	Good	36-47 mo	15.39399482	-0.14	-3.02
53	53	S	S	SS	SS3	42.00	24	Senior	Senior	notworking	working	<RMW	F	2.8	yes	No	No	No	Negative		10.80	90.00	3x	3x	3x	Yes	Yes	Yes	Yes	Yes	Yes	Yes	Yes	Yes	Yes	Yes	Yes	Yes	Yes	Good	Good	Good	Good	Good	Good	36-47 mo	13.33333333	-1.63	-2.58
101	101	S	S	SS	SS29	37.00	33	Bachelor	Bachelor	notworking	working	<RMW	F	3.0	yes	No	No	No	Negative	Yes	11.60	88.00	2x	3x	1x	Yes	Yes	Yes	No	No	Yes	Yes	Yes	Yes	Yes	No	No	Yes	Yes	Good	Good	Good	Good	Good	Good	36-47 mo	14.97933884	-0.31	-1.51
75	75	S	S	SS	SS28	53.00	28	Senior	Secondary	notworking	working	<RMW	M	2.5	yes	No	No	No	Negative	No	11.85	93.00	2x	2x	2x	Yes	Yes	Yes	Yes	Yes	Yes	Yes	Yes	Yes	Yes	Yes	Yes	Yes	Yes	Good	Good	Good	Good	Good	Good	48-59 mo	13.7010059	-1.32	-2.91
74	74	S	N	SN	SS26	36.00	35	Secondary	Secondary	notworking	working		M	3.5	yes				Negative		13.10	90.00	3x	5x	3x	Yes	Yes	Yes	Yes	Yes	Yes	Yes	Yes	Yes	Yes	Yes	Yes	Yes	Yes	Good	Good	Good	Good	Good	Good	36-47 mo	16.17283951	0.45	-0.75
73	73	S	S	SS	SS25	47.00	30	Senior	Senior	notworking	working	>RMW	M	3.2	yes	No	Yes	No	Negative	Yes	12.25	88.00	3x	1x	3x	Yes	Yes	Yes	Yes	Yes	Yes	Yes	Yes	Yes	Yes	Yes	Yes	Yes	Yes	Good	Good	Good	Good	Good	Good	36-47 mo	15.81869835	0.37	-2.23
72	72	S	N	SN	SS24	45.00	43	Secondary	Secondary	notworking	working	<RMW	F	2.8	yes	Yes	Yes	Yes	Negative	No	16.05	105.00	3x	1x	3x	Yes	Yes	Yes	Yes	Yes	Yes	Yes	Yes	Yes	Yes	Yes	Yes	Yes	Yes	Good	Good	Good	Good	Good	Good	36-47 mo	14.55782313	-0.55	0.24
71	71	S	S	SS	SS23	36.00	22	Secondary	Elementary	notworking	working	<RMW	M	2.7	yes				Negative		11.30	83.00	2x	7x	2x	Yes	Yes	Yes	Yes	Yes	Yes	Yes	Yes	Yes	Yes	Yes	Yes	Yes	Yes	Good	Good	Good	Good	Good	Good	36-47 mo	16.40296124	0.63	-1.99
70	70	S	S	SS	SS22	41.00	29	Senior	Senior	working	working		M	2.0	yes	No	No	No	Negative	No	11.20	90.00	2x	1x	2x	Yes	Yes	Yes	Yes	Yes	Yes	Yes	Yes	Yes	Yes	Yes	Yes	Yes	Yes	Good	Good	Good	Good	Good	Good	36-47 mo	13.82716049	-1.42	-2.49
69	69	S	S	SS	SS20	41.00	40	Senior	Senior	notworking	working		F	2.6	yes	No	Yes	No	Negative	Yes	11.10	86.00	2x	2x	2x	Yes	Yes	Yes	Yes	Yes	Yes	Yes	Yes	Yes	Yes	Yes	Yes	Yes	Yes	Good	Good	Good	Good	Good	Good	36-47 mo	15.00811249	-0.24	-2.26
52	52	S	S	SS	SS2	38.00	24	Senior	Elementary	notworking	working		F	2.4	no	No	No	No	Negative	Yes	10.00	87.50	2x	2x	2x	Yes	Yes	Yes	Yes	Yes	Yes	Yes	Yes	Yes	Yes	Yes	Yes	Yes	Yes	Good	Good	Good	Good	Good	Good	36-47 mo	13.06122449	-1.98	-2.86
68	68	S	S	SS	SS19	38.00	24	Secondary	Senior	notworking	working	>RMW	M	3.4	yes	No	Yes	No	Negative	Yes	12.56	89.00	2x	2x	2x	Yes	Yes	Yes	Yes	Yes	Yes	Yes	Yes	Yes	Yes	Yes	Yes	Yes	Yes	Good	Good	Good	Good	Good	Good	36-47 mo	15.85658376	0.25	-1.28
67	67	S	S	SS	SS18	41.00	26	Senior	Senior	notworking	working		M	3.4	no	No	No	No	Negative	No	12.00	90.00	2x	2x	2x	Yes	Yes	Yes	Yes	Yes	Yes	Yes	Yes	Yes	Yes	Yes	Yes	Yes	Yes	Good	Good	Good	Good	Good	Good	36-47 mo	14.81481481	-0.54	-1.92
66	66	S	S	SS	SS17	36.00	26	Secondary	Senior	notworking	working	<RMW	F	3.2		No	No	No	Negative		10.00	83.00	2x	2x	3x	Yes	Yes	Yes	Yes	No	Yes	Yes	Yes	Yes	Yes	Yes	Yes	Yes	Yes	Good	Good	Good	Good	Good	Good	36-47 mo	14.5158949	-0.7	-2.66
65	65	S	S	SS	SS16	53.00	36	Elementary	Elementary	notworking	working	<RMW	M	2.5		No	No	No	Negative	Yes	14.80	96.00	3x	2x	3x	Yes	Yes	Yes	Yes	Yes	Yes	Yes	Yes	Yes	Yes	Yes	Yes	Yes	Yes	Good	Good	Good	Good	Good	Good	48-59 mo	16.05902778	0.6	-1.15
64	64	S	N	SN	SS15	38.00	39	Bachelor	Senior	notworking	working	>RMW	M	2.8		No	No	No	Negative		11.50	90.00	2x	2x	2x	Yes	Yes	Yes	Yes	Yes	Yes	Yes	Yes	Yes	Yes	Yes	Yes	Yes	No	Good	Good	Good	Good	Good	Good	36-47 mo	14.19753086	-1.15	-2.02
63	63	S	S	SS	SS13	52.00	22	Secondary	Secondary	working	working	<RMW	F	2.9	yes	Yes	Yes	Yes	Negative	Yes	11.70	95.00	3x	3x	3x	Yes	Yes	Yes	Yes	Yes	Yes	Yes	Yes	Yes	Yes	Yes	Yes	Yes	Yes	Good	Good	Good	Good	Good	Good	48-59 mo	12.96398892	-1.81	-2.71
62	62	S	N	SN	SS12	44.00	30	Bachelor	Senior	working	working	<RMW	M	2.8	yes	Yes	Yes	Yes	Negative	Yes	13.50	93.00	2x	7x	2x	Yes	Yes	Yes	Yes	Yes	Yes	Yes	Yes	Yes	Yes	Yes	Yes	Yes	Yes	Good	Good	Good	Good	Good	Good	36-47 mo	15.60874089	0.16	-1.2
61	61	S	S	SS	SS11	36.00	31	Senior		notworking	working		M	3.9	yes	No	No	Yes	Negative	No	11.10	85.00	3x	2x	3x	Yes	Yes	Yes	Yes	Yes	Yes	Yes	Yes	Yes	Yes	Yes	Yes	Yes	Yes	Good	Good	Good	Good	Good	Good	36-47 mo	15.3633218	-0.19	-2.14
60	60	S	S	SS	SS10	36.00	27	Senior	Senior	notworking	working		F	1.3	yes	No	No	No	Negative	No	11.50	87.00	2x	1x	2x	Yes	Yes	Yes	Yes	Yes	Yes	Yes	Yes	Yes	Yes	Yes	Yes	Yes	Yes	Good	Good	Good	Good	Good	Good	36-47 mo	15.19355265	-0.16	-1.48
51	51	S	S	SS	SS1	43.00	33	None	Senior	notworking	working	<RMW	M	2.7	yes	No	No	No	Negative	No	10.70	92.00	2x	2x	2x	Yes	Yes	Yes	Yes	Yes	Yes	Yes	Yes	Yes	Yes	Yes	Yes	Yes	Yes	Good	Good	Good	Good	Good	Good	36-47 mo	12.64177694	-2.53	-3.03
80	80	S	N	SN	SN9	46.00	39	Senior	Senior	Notworking	Working		M	3.3	Yes	No	No	No	Negative	No	15.20	97.00	2x	3x	1x	Yes	Yes	Yes	Yes	Yes	Yes	Yes	Yes	Yes	Yes	Yes	Yes	Yes	Yes	Good	Good	Good	Good	Good	Good	36-47 mo	16.15474546	0.61	-0.41
79	79	S	N	SN	SN8	48.00	26	Senior	Secondary	Notworking	Working	<RMW	M	3.4	Yes	No	No	No	Negative	No	19.00	100.00	2x	1x	2x	Yes	Yes	Yes	Yes	Yes	Yes	Yes	Yes	Yes	Yes	Yes	Yes	Yes	Yes	Good	Good	Good	Good	Good	Good	48-59 mo	19	2.5	1.17
78	78	S	S	SS	SN4	48.00	25	Elementa	Elementary	Notworking	Working		F	2.9	Yes	No	No	No	Negative	No	19.90	94.00	2x	2x	2x	Yes	Yes	Yes	Yes	Yes	Yes	Yes	Yes	Yes	Yes	Yes	Yes	Yes	Yes	Good	Good	Good	Good	Good	Good	48-59 mo	22.52150294	3.94	1.49
1050	1050	S	S	SS	SN34	36.00	30	Senior	Secondary	Notworking	Working	<RMW	F	3.4	No	No	No	No	Negative	No	11.70	87.00	2x	3x	2x	Yes	Yes	Yes	Yes	Yes	Yes	Yes	Yes	Yes	Yes	Yes	Yes	Yes	Yes	Good	Good	Good	Good	Good	Good	36-47 mo	15.45778835	0.05	-1.34
1049	1049	S	N	SN	SN33	48.00	28	Senior	Senior	Notworking	Working	<RMW	M	2.9	Yes	Yes	Yes	Yes	Negative	No	14.20	98.00	3x	3x	3x	Yes	Yes	Yes	Yes	Yes	Yes	Yes	Yes	Yes	Yes	Yes	Yes	Yes	Yes	Good	Good	Good	Good	Good	Good	48-59 mo	14.78550604	-0.44	-1.11
1048	1048	S	N	SN	SN32	48.00	25	Senior	Senior	Notworking	Working	>RMW	M	3.2	Yes	No	No	No	Negative	No	14.25	108.00	2x	2x	2x	Yes	Yes	Yes	Yes	Yes	Yes	Yes	Yes	Yes	Yes	Yes	Yes	Yes	Yes	Good	Good	Good	Good	Good	Good	48-59 mo	12.21707819	-2.87	-1.09
1047	1047	S	N	SN	SN31	36.00	40	Elementa	Senior	Notworking	Working	<RMW	F		No	No	No	No	Negative	No	10.90	89.00	2x	1x	2x	Yes	Yes	Yes	Yes	Yes	Yes	Yes	Yes	Yes	Yes	Yes	Yes	Yes	Yes	Good	Good	Good	Good	Good	Good	36-47 mo	13.76088878	-1.36	-1.93
1046	1046	S	N	SN	SN30	46.00	29	Senior	Senior	Notworking	Working	<RMW	M	3.7	Yes	No	No	No	Negative	No	14.00	97.00	2x	1x	2x	Yes	Yes	Yes	Yes	Yes	Yes	Yes	Yes	Yes	Yes	Yes	Yes	Yes	Yes	Good	Good	Good	Good	Good	Good	36-47 mo	14.87937082	-0.4	-1.07
77	77	S	N	SN	SN3	38.00	48	Elementa	Secondary	Notworking	Working	<RMW	M	2.8	Yes	Yes	Yes	Yes	Negative	Yes	12.30	95.00	2x	3x	3x	Yes	Yes	Yes	Yes	Yes	Yes	Yes	Yes	Yes	Yes	Yes	Yes	Yes	Yes	Good	Good	Good	Good	Good	Good	36-47 mo	13.62880886	-1.68	-1.46
1045	1045	S	N	SN	SN27	49.00	24	Senior	Senior	Notworking	Working	<RMW	M	3.8	No	Yes	No	No	Negative	No	16.35	103.00	2x	1x	2x	Yes	Yes	Yes	Yes	Yes	Yes	Yes	Yes	Yes	Yes	Yes	Yes	Yes	Yes	Good	Good	Good	Good	Good	Good	48-59 mo	15.41144311	0.07	-0.08
94	94	S	N	SN	SN26	54.00	25	Senior	Secondary	Working	Working	<RMW	M	2.5	Yes	No	No	No	Negative	No	15.00	110.00	2x	1x	2x	Yes	Yes	Yes	Yes	Yes	Yes	Yes	Yes	Yes	Yes	Yes	Yes	Yes	Yes	Good	Good	Good	Good	Good	Good	48-59 mo	12.39669421	-2.58	-1.12
93	93	S	N	SN	SN25	49.00	36	Secondary	Secondary	Notworking	Working	<RMW	M	3.2	Yes	No	No	No	Negative	No	15.00	102.00	2x	4x	2x	Yes	Yes	Yes	Yes	Yes	Yes	Yes	Yes	Yes	Yes	Yes	Yes	Yes	Yes	Good	Good	Good	Good	Good	Good	48-59 mo	14.41753172	-0.74	-0.75
92	92	S	N	SN	SN24	46.00	32	Secondary	Senior	Notworking	Working	<RMW	M	3.1	Yes	No	No	No	Negative	No	18.45	107.00	2x	3x	2x	Yes	Yes	Yes	Yes	Yes	Yes	Yes	Yes	Yes	Yes	Yes	Yes	Yes	Yes	Good	Good	Good	Good	Good	Good	36-47 mo	16.11494454	0.58	1.11
91	91	S	N	SN	SN23	57.00	28	Secondary	Secondary	Working	Working	<RMW	F	3.2	Yes	No	No	No	Negative	No	16.80	106.00	2x	3x	2x	Yes	Yes	Yes	Yes	Yes	Yes	Yes	Yes	No	Yes	Yes	Yes	Yes	Yes	Good	Good	Good	Good	Good	Good	48-59 mo	14.95194019	-0.21	-0.36
90	90	S	N	SN	SN22	52.00	70	Secondary	Senior	Working	Working	<RMW	M	3.3	Yes	No	No	No	Negative	No	16.85	107.00	2x	2x	2x	Yes	Yes	Yes	Yes	Yes	Yes	Yes	Yes	Yes	Yes	Yes	Yes	Yes	Yes	Good	Good	Good	Good	Good	Good	48-59 mo	14.71744257	-0.45	-0.07
89	89	S	S	SS	SN21	46.00	34	Secondary	Secondary	Working	Working	<RMW	M	3.2	Yes	No	No	No	Negative	No	14.00	90.00	2x	3x	2x	Yes	Yes	Yes	Yes	Yes	Yes	Yes	Yes	No	Yes	Yes	Yes	Yes	Yes	Good	Good	Good	Good	Good	Good	36-47 mo	17.28395062	1.41	-1.07
88	88	S	N	SN	SN20	41.00	26	Senior	Senior	Notworking	Working	>RMW	M	3.2	Yes	Yes	Yes	No	Negative	Yes	13.15	93.00	2x	3x	2x	Yes	Yes	Yes	Yes	Yes	Yes	Yes	Yes	Yes	Yes	Yes	Yes	Yes	Yes	Good	Good	Good	Good	Good	Good	36-47 mo	15.20406983	-0.21	-1.17
76	76	S	N	SN	SN2	60.00	33	Senior	Senior	Notworking	Working	>RMW	M	2.8	Yes	No	No	No	Negative	No	17.70	107.00	2x	3x	2x	Yes	Yes	Yes	Yes	Yes	Yes	Yes	Yes	Yes	Yes	Yes	Yes	Yes	Yes	Good	Good	Good	Good	Good	Good		15.45986549	0.2	-0.26
87	87	S	S	SS	SN19	48.00	38	Secondary	Elementary	Notworking	Working	<RMW	M	2.3	Yes	No	Yes	No	Negative		13.40	93.00	3x	3x	2x	Yes	Yes	Yes	Yes	Yes	Yes	Yes	Yes	Yes	Yes	Yes	Yes	Yes	Yes	Good	Good	Good	Good	Good	Good	48-59 mo	15.49312059	0.13	-1.58
86	86	S	N	SN	SN17	50.00	39	Senior	Senior	Notworking	Working	<RMW	M	3.9	Yes	No	No	No	Negative	No	15.10	99.00	2x	3x	2x	Yes	Yes	Yes	Yes	Yes	Yes	Yes	Yes	Yes	Yes	Yes	Yes	Yes	Yes	Good	Good	Good	Good	Good	Good	48-59 mo	15.40659116	0.08	-0.78
85	85	S	N	SN	SN16	36.00	27	Senior	Senior	Notworking	Working		M	4.6	Yes	No	No	No	Negative	No	12.45	93.00	2x	3x	2x	Yes	Yes	Yes	Yes	Yes	Yes	Yes	Yes	Yes	Yes	Yes	Yes	Yes	Yes	Good	Good	Good	Good	Good	Good	36-47 mo	14.39472771	-1.03	-1.17
84	84	S	N	SN	SN13	44.00	24	Senior	Elementary	Notworking	Working	>RMW	F	2.7	Yes	No	No	Yes	Negative	No	13.50	98.00	2x	3x	3x	Yes	Yes	Yes	Yes	Yes	Yes	Yes	Yes	Yes	Yes	Yes	Yes	Yes	Yes	Good	Good	Good	Good	Good	Good	36-47 mo	14.05664307	-0.97	-0.96
83	83	S	N	SN	SN12	47.00	25	Secondary	Senior	Notworking	Working	<RMW	M	3.6	No	No	Yes	No	Negative	No	13.75	100.00	1x	1x	1x	Yes	Yes	Yes	Yes	Yes	Yes	Yes	Yes	Yes	Yes	Yes	Yes	Yes	Yes	Good	Good	Good	Good	Good	Good	36-47 mo	13.75	-1.37	-1.3
82	82	S	N	SN	SN11	54.00	31	Secondary	Secondary	Notworking	Working		M	2.8	Yes	Yes	Yes	Yes	Negative	Yes	15.55	101.00	2x	2x	3x	Yes	Yes	Yes	Yes	Yes	Yes	Yes	Yes	Yes	Yes	Yes	Yes	Yes	Yes	Good	Good	Good	Good	Good	Good	48-59 mo	15.24360357	-0.01	-0.84
81	81	S	N	SN	SN10	42.00	21	Senior	Senior	Working	Working	>RMW	F	2.8	No	No	No	Yes	Negative	No	12.00	95.00	1x	4x	1x	Yes	Yes	Yes	Yes	Yes	Yes	Yes	Yes	Yes	Yes	Yes	Yes	Yes	Yes	Good	Good	Good	Good	Good	Good	36-47 mo	13.29639889	-1.67	-1.72
34	34	P	S	PS	PS9	49.00	31	Elementa	Elementary	Not Work	Working	< RMW	F	3.5	No	No	No	No	Negative	No	13.30	90.00	2x	1x	2x	Yes	Yes	Yes	Yes	Yes	Yes	Yes	Yes	Yes	Yes	Yes	Yes	Yes	Yes	Good	Poor	Good	Good	Good	Good	48-59 mo	16.41975309	0.78	-1.48
33	33	P	S	PS	PS8	38.00	33	Elementa	Elementary	Not Work	Working	< RMW	M		No	No	No	No	Negative	No	11.90	83.00	2x	2x	2x	Yes	Yes	Yes	Yes	Yes	No	Yes	Yes	Yes	Yes	Yes	Yes	No	Yes	Good	Poor	Good	Poor	Poor	Poor	36-47 mo	17.27391494	1.31	-1.73
32	32	P	S	PS	PS7	59.00	33	Elementa	Elementary	Not Work	Working	< RMW	F	3.0	Yes	No	No	No	Positive	No	16.00	99.00	2x	2x	2x	Yes	Yes	Yes	No	Yes	Yes	Yes	Yes	No	Yes	No	Yes	Yes	Yes	Good	Poor	Good	Poor	Poor	Poor	48-59 mo	16.32486481	0.67	-0.83
31	31	P	S	PS	PS6	57.00	39	Elementa	Elementary	Not Work	Working	< RMW	F	3.5	Yes	Yes	Yes	No	Negative	No	13.00	97.90	2x	3x	3x	Yes	Yes	Yes	Yes	Yes	Yes	Yes	Yes	Yes	Yes	Yes	Yes	Yes	Yes	Good	Good	Good	Good	Good	Good	48-59 mo	13.56369354	-1.26	-2.23
30	30	P	N	PN	PS5	48.00	29	Elementa	Elementary	Not Work	Working	< RMW	M	3.0	Yes	Yes	No	No	Negative	No	13.00		3x	3x	3x	Yes	Yes	Yes	Yes	Yes	No	Yes	Yes	Yes	Yes	Yes	Yes	No	Yes	Good	Good	Good	Poor	Poor	Poor	48-59 mo			-1.82
1030	1030	P	S	PS	PS46	57.00	28	Elementa	Elementary	Not Work	Working	< RMW	F	2.7	No	No	No	Yes	Negative	No	13.00	95.00	2x	1x	2x	Yes	Yes	Yes	No	Yes	Yes	Yes	Yes	No	Yes	No	Yes	Yes	Yes	Good	Poor	Good	Poor	Poor	Poor	48-59 mo	14.40443213	-0.61	-2.23
1029	1029	P	N	PN	PS45	53.00	30	Secondar	JuniorHighSchool	Not Work	Working	< RMW	M	3.9	Yes	No	Yes	Yes	Negative	Yes	15.00	100.00	2x	2x	2x	Yes	Yes	Yes	Yes	Yes	Yes	Yes	Yes	Yes	Yes	Yes	Yes	Yes	Yes	Good	Poor	Good	Good	Good	Good	48-59 mo	15	-0.21	-1.05
1028	1028	P	S	PS	PS44	35.00	22	Secondar	JuniorHighSchool	Not Work	Working	< RMW	M	3.3	Yes	Yes	No	Yes	Negative	Yes	11.00	86.00	3x	3x	1x	Yes	Yes	Yes	No	No	Yes	Yes	Yes	Yes	Yes	Yes	Yes	Yes	Yes	Good	Good	Poor	Poor	Good	Poor	24-35 mo	14.87290427	-0.63	-2.12
1027	1027	P	S	PS	PS43	60.00	48	Elementa	Elementary	Not Work	Working	< RMW	M	3.0	No	Yes	Yes	No	Negative	No	14.00	91.00	4x	4x	3x	Yes	Yes	No	Yes	Yes	Yes	Yes	Yes	Yes	Yes	Yes	Yes	Yes	Yes	Good	Good	Good	Poor	Good	Good		16.90617075	1.19	-2.04
1026	1026	P	S	PS	PS42	60.00	33	Elementa	Elementary	Not Work	Working	< RMW	M	3.4	Yes	No	No	Yes	Negative	Yes	13.00	96.50	2x	2x	2x	Yes	Yes	Yes	Yes	Yes	Yes	Yes	Yes	Yes	Yes	Yes	Yes	Yes	Yes	Good	Poor	Good	Good	Good	Good		13.96010631	-1	-2.61
1025	1025	P	S	PS	PS41	60.00	33	Elementa	Elementary	Not Work	Working	< RMW	F	3.2	Yes	No	No	No	Positive	No	12.00	99.00	2x	2x	2x	Yes	Yes	Yes	Yes	Yes	Yes	Yes	Yes	Yes	Yes	Yes	Yes	Yes	Yes	Good	Poor	Good	Good	Good	Good		12.24364861	-2.41	-3.03
1024	1024	P	S	PS	PS40	48.00	35	Elementa	Elementary	Not Work	Working	< RMW	M	3.8	Yes	Yes	Yes	No	Negative	Yes	12.00	93.60	2x	2x	2x	Yes	Yes	Yes	Yes	Yes	Yes	Yes	Yes	Yes	Yes	Yes	Yes	Yes	Yes	Good	Poor	Good	Good	Good	Good	48-59 mo	13.69712908	-1.4	-2.47
29	29	P	S	PS	PS4	59.00	26	Elementa	Elementary	Not Work	Working	< RMW	M		No	No	No	No	Negative	No	16.00	99.00	2x	2x	2x	Yes	Yes	Yes	Yes	Yes	Yes	Yes	Yes	Yes	Yes	Yes	Yes	Yes	Yes	Good	Poor	Good	Good	Good	Good	48-59 mo	16.32486481	0.81	-0.96
1023	1023	P	N	PN	PS38	34.00	24	Secondar	JuniorHighSchool	Not Work	Working	< RMW	F	4.0	No	No	Yes	Yes	Negative	Yes	12.50	86.50	2x	1x	2x	Yes	Yes	No	No	No	No	No	No	No	No	No	No	No	No	Good	Poor	Good	Poor	Poor	Poor	24-35 mo	16.70620468	0.91	-0.59
1022	1022	P	N	PN	PS37	46.00	24	Secondar	JuniorHighSchool	Not Work	Working	< RMW	F	2.0	No	No	No	No	Positive	No	13.50	93.20	2x	1x	2x	Yes	Yes	Yes	No	No	Yes	Yes	No	Yes	No	No	No	No	No	Good	Poor	Good	Poor	Poor	Poor	36-47 mo	15.54182247	0.19	-1.13
1021	1021	P	S	PS	PS36	48.00	25	Elementa	Elementary	Not Work	Working	< RMW	M	3.3	No	No	No	No	Negative	Yes	12.00	92.00	2x	2x	2x	Yes	Yes	Yes	Yes	Yes	Yes	Yes	Yes	Yes	Yes	Yes	Yes	Yes	Yes	Good	Poor	Good	Good	Good	Good	48-59 mo	14.17769376	-0.96	-2.47
1020	1020	P	S	PS	PS35	35.00	30	Bachelor	Bachelor	Working	Working	> RMW	F	3.1	Yes	No	No	No	Negative	No	11.70	85.00	2x	1x	2x	Yes	Yes	Yes	Yes	Yes	Yes	Yes	Yes	Yes	Yes	Yes	Yes	Yes	Yes	Good	Poor	Good	Good	Good	Good	24-35 mo	16.19377163	0.57	-1.24
1019	1019	P	S	PS	PS34	36.00	24	Secondar	JuniorHighSchool	Not Work	Working	< RMW	F	3.0	Yes	No	No	No	Negative	No	10.00	84.00	2x	2x	2x	Yes	Yes	No	No	No	Yes	Yes	No	Yes	Yes	Yes	Yes	Yes	Yes	Good	Poor	Good	Poor	Poor	Poor	36-47 mo	14.1723356	-0.99	-2.66
1018	1018	P	S	PS	PS33	43.00	39	SeniorHighSchool	SeniorHighSchool	Not Work	Working	< RMW	F	2.6	Yes	Yes	Yes	No	Negative	Yes	12.50	89.60	3x	3x	2x	Yes	Yes	No	Yes	Yes	Yes	Yes	Yes	Yes	Yes	Yes	Yes	Yes	Yes	Good	Good	Good	Poor	Good	Good	36-47 mo	15.57019292	0.2	-1.48
1017	1017	P	S	PS	PS32	38.00	38	Elementa	Elementary	Not Work	Working	< RMW	F	3.0	Yes	Yes	Yes	No	Negative	Yes	11.50	87.00	2x	1x	2x	Yes	Yes	Yes	Yes	Yes	Yes	Yes	Yes	Yes	Yes	Yes	Yes	Yes	Yes	Good	Poor	Good	Good	Good	Good	36-47 mo	15.19355265	-0.13	-1.69
1044	1044	P	S	PS	PS31	49.00	47	Elementa	Elementary	Not Work	Working	< RMW	F		No	No	No	Yes	Negative	No	12.50	90.00	4x	2x	1x	Yes	Yes	Yes	Yes	Yes	Yes	Yes	Yes	Yes	Yes	No	Yes	No	No	Good	Poor	Poor	Good	Poor	Poor	48-59 mo	15.43209877	0.12	-1.96
1043	1043	P	S	PS	PS30	37.00	26	Secondar	JuniorHighSchool	Not Work	Working	< RMW	M		Yes	No	No	No	Negative	Yes	10.00	86.00	2x	2x	2x	Yes	Yes	Yes	Yes	Yes	Yes	Yes	Yes	Yes	Yes	Yes	Yes	Yes	Yes	Good	Poor	Good	Good	Good	Good	36-47 mo	13.52082207	-1.81	-3.09
28	28	P	S	PS	PS3	53.00	35	Elementa	Elementary	Not Work	Working	< RMW	F	3.0	Yes	No	Yes	No	Negative	No	12.00	92.00	2x	1x	2x	Yes	Yes	Yes	Yes	Yes	Yes	Yes	Yes	Yes	Yes	Yes	Yes	Yes	Yes	Good	Poor	Good	Good	Good	Good	48-59 mo	14.17769376	-0.79	-2.58
1042	1042	P	S	PS	PS29	54.00	30	Elementa	Elementary	Not Work	Working	< RMW	F	2.8	Yes	No	Yes	No	Negative	Yes	12.00	97.00	2x	2x	2x	Yes	Yes	Yes	Yes	Yes	Yes	Yes	Yes	Yes	Yes	Yes	Yes	Yes	Yes	Good	Poor	Good	Good	Good	Good	48-59 mo	12.75374641	-1.98	-2.65
1041	1041	P	S	PS	PS28	60.00	27	Elementa	Elementary	Not Work	Working	< RMW	M	2.8	Yes	No	No	No	Negative	No	14.00	90.00	2x	2x	2x	Yes	Yes	Yes	No	No	Yes	No	Yes	Yes	Yes	Yes	Yes	Yes	Yes	Good	Poor	Good	Poor	Good	Poor		17.28395062	1.42	-2.04
1040	1040	P	N	PN	PS27	44.00	38	Elementa	Elementary	Not Work	Working	< RMW	M	3.0	Yes	No	No	No	Negative	No	12.00	96.00	2x	2x	2x	Yes	Yes	Yes	No	Yes	Yes	No	Yes	Yes	Yes	Yes	Yes	Yes	No	Good	Poor	Good	Poor	Poor	Poor	36-47 mo	13.02083333	-2.12	-2.16
1039	1039	P	S	PS	PS26	50.00	30	SeniorHighSchool	SeniorHighSchool	Working	Working	< RMW	M	3.3	Yes	Yes	Yes	No	Negative	Yes	12.00	94.00	2x	3x	3x	Yes	Yes	Yes	Yes	Yes	Yes	Yes	Yes	Yes	Yes	Yes	Yes	Yes	Yes	Good	Good	Good	Good	Good	Good	48-59 mo	13.58080579	-1.47	-2.61
50	50	P	S	PS	PS25	44.00	32	Elementa	Elementary	Not Work	Working	< RMW	F	3.5	Yes	No	Yes	No	Negative	No	13.00	91.90	3x	1x	4x	Yes	Yes	Yes	Yes	Yes	Yes	No	Yes	Yes	Yes	Yes	Yes	Yes	Yes	Good	Poor	Good	Poor	Good	Poor	36-47 mo	15.39261226	0.07	-1.26
49	49	P	N	PN	PS24	36.00	25	Secondar	JuniorHighSchool	Not Work	Working	< RMW	M	3.2	No	No	No	No	Negative	Yes	12.00	92.00	3x	3x	3x	Yes	Yes	Yes	No	No	Yes	Yes	Yes	Yes	Yes	Yes	Yes	Yes	Yes	Good	Good	Good	Poor	Good	Good	36-47 mo	14.17769376	-1.22	-1.48
48	48	P	N	PN	PS23	36.00	34	Secondar	JuniorHighSchool	Not Work	Working	< RMW	M		Yes	No	No	No	Negative	No	11.00	100.00	3x	2x	1x	Yes	Yes	Yes	Yes	Yes	Yes	Yes	Yes	Yes	Yes	Yes	Yes	Yes	Yes	Good	Poor	Poor	Good	Good	Poor	36-47 mo	11	-4.45	-2.21
47	47	P	S	PS	PS22	36.00	42	Elementa	Elementary	Not Work	Working	< RMW	F		No	No	No	Yes	Positive	Yes	12.50	86.00	3x	3x	3x	Yes	Yes	Yes	Yes	Yes	Yes	Yes	Yes	Yes	Yes	Yes	Yes	Yes	Yes	Good	Good	Good	Good	Good	Good	36-47 mo	16.90102758	1.06	-0.81
46	46	P	S	PS	PS21	53.00	45	Elementa	Elementary	Not Work	Working	< RMW	M	3.0	No	Yes	Yes	No	Negative	Yes	14.00	92.00	3x	3x	3x	Yes	Yes	Yes	No	No	Yes	Yes	Yes	Yes	Yes	Yes	Yes	Yes	Yes	Good	Good	Good	Poor	Good	Good	48-59 mo	16.54064272	0.94	-1.59
45	45	P	S	PS	PS20	56.00	30	Elementa	Elementary	Not Work	Working	< RMW	M		No	No	No	No	Negative	No	12.50	84.00	3x	2x	1x	Yes	Yes	Yes	Yes	Yes	Yes	Yes	Yes	Yes	Yes	Yes	Yes	Yes	Yes	Good	Poor	Poor	Good	Good	Poor	48-59 mo	17.7154195	1.7	-2.68
27	27	P	S	PS	PS2	60.00	43	Elementa	Elementary	Not Work	Working	< RMW	F	2.2	Yes	Yes	Yes	No	Positive	Yes	12.00	95.00	3x	2x	2x	Yes	Yes	Yes	Yes	Yes	Yes	Yes	Yes	Yes	Yes	Yes	Yes	Yes	Yes	Good	Poor	Good	Good	Good	Good		13.29639889	-1.47	-3.03
44	44	P	S	PS	PS19	37.00	30	Elementa	Elementary	Not Work	Working	< RMW	M	3.2	Yes	Yes	No	No	Negative	Yes	11.50	89.00	3x	3x	2x	Yes	Yes	Yes	Yes	Yes	Yes	Yes	Yes	YesYes	Yes	Yes	Yes	Yes	Yes	Good	Good	Good	Good	Good	Good	36-47 mo	14.51836889	-0.89	-1.93
41	41	P	S	PS	PS16	60.00	36	Elementa	Elementary	Not Work	Working	> RMW	M	2.6	Yes	No	No	No	Positive	No	15.00	99.00	2x	2x	2x	Yes	Yes	Yes	No	Yes	Yes	Yes	Yes	Yes	Yes	Yes	Yes	Yes	Yes	Good	Poor	Good	Poor	Good	Poor		15.30456076	0.08	-1.51
40	40	P	S	PS	PS15	51.00	19	Elementa	Elementary	Not Work	Working	< RMW	M	1.3	Yes	No	Yes	No	Negative	No	13.00	95.00	3x	3x	2x	Yes	Yes	Yes	Yes	Yes	Yes	Yes	Yes	Yes	Yes	No	Yes	Yes	Yes	Good	Good	Good	Good	Poor	Good	48-59 mo	14.40443213	-0.72	-2.03
39	39	P	S	PS	PS14	52.00	29	Secondar	JuniorHighSchool	Not Work	Working	< RMW	M	3.5	Yes	No	No	No	Negative	No	12.00	91.00	3x	4x	4x	No	Yes	Yes	Yes	Yes	Yes	No	Yes	Yes	Yes	Yes	Yes	Yes	Yes	Good	Good	Good	Poor	Good	Poor	48-59 mo	14.4910035	-0.64	-2.74
38	38	P	S	PS	PS13	54.00	37	Secondar	JuniorHighSchool	Working	Not Work	< RMW	F	3.4	Yes	No	No	No	Negative	No	11.00	92.00	2x	2x	2x	Yes	Yes	Yes	Yes	Yes	Yes	Yes	Yes	Yes	Yes	Yes	Yes	Yes	Yes	Good	Poor	Good	Good	Good	Good	48-59 mo	12.99621928	-1.76	-3.3
37	37	P	S	PS	PS12	51.00	34	Elementa	Elementary	Not Work	Working	< RMW	M	3.0	Yes	No	No	No	Positive	No	12.00	95.00	2x	2x	1x	Yes	Yes	Yes	Yes	Yes	Yes	No	Yes	Yes	Yes	No	Yes	Yes	No	Good	Poor	Poor	Poor	Poor	Poor	48-59 mo	13.29639889	-1.72	-2.68
36	36	P	S	PS	PS11	49.00	30	Secondar	JuniorHighSchool	Not Work	Working	< RMW	M	2.9	Yes	Yes	Yes	No	Negative	No	11.80	93.00	2x	2x	1x	Yes	Yes	Yes	Yes	Yes	Yes	Yes	Yes	Yes	Yes	Yes	Yes	Yes	Yes	Good	Poor	Poor	Good	Good	Poor	48-59 mo	13.64319575	-1.43	-2.67
35	35	P	S	PS	PS10	38.00	34	Elementa	Elementary	Not Work	Working	< RMW	M		Yes	Yes	Yes	No	Negative	No	13.80	87.20	3x	3x	1x	Yes	Yes	Yes	Yes	Yes	Yes	No	Yes	Yes	Yes	No	Yes	Yes	Yes	Good	Good	Poor	Poor	Poor	Poor	36-47 mo	18.14872485	1.9	-0.51
26	26	P	S	PS	PS1	57.00	22	Secondar	JuniorHighSchool	Not Work	Working	< RMW	M	3.4	Yes	No	Yes	No	Negatif	Yes	12.00	95.00	2x	1x	2x	Yes	Yes	Yes	Yes	Yes	No	Yes	Yes	Yes	Yes	Yes	Yes	No	Yes	Good	Poor	Good	Poor	Poor	Poor	48-59 mo	13.29639889	-1.64	-3.06
9	9	P	N	PN	PN9	60.00	32	Elementary	Elementary	Not Working	Working	< RMW	M	3.5	Yes	No	No	No	Negative	No	18.00	106	2x	2x	2x	Yes	Yes	Yes	Yes	Yes	Yes	Yes	Yes	Yes	Yes	Yes	Yes	Yes	Yes	Good	Good	Good	Good	Poor	Good		16.01993592	0.6	-0.14
8	8	P	N	PN	PN8	57.00	43	Elementary	JuniorHighSchool	Not Working	Working	< RMW	M	2.8	Yes	Yes	No	No	Negative	No	20.00	120	2x	2x	2x	Yes	Yes	Yes	Yes	Yes	Yes	Yes	Yes	Yes	Yes	Yes	Yes	Yes	Yes	Good	Good	Good	Good	Poor	Good	48-59 mo	13.88888889	-1.1	0.85
7	7	P	N	PN	PN7	56.00	55	Elementary	JuniorHighSchool	Not Working	Working	< RMW	M	3.0	No	No	No	No	Negative	No	17.00	102	2x	2x	2x	Yes	Yes	Yes	Yes	Yes	Yes	Yes	Yes	Yes	Yes	No	Yes	Yes	Yes	Good	Poor	Good	Good	Poor	Good	48-59 mo	16.33986928	0.81	-0.29
5	5	P	N	PN	PN5	46.00	25	JuniorHighSchool	Elementary	Not Working	Working	< RMW	F	3.3	Yes	No	No	No	Negative	No	13.00	94	2x	2x	3x	Yes	Yes	Yes	Yes	Yes	Yes	Yes	Yes	Yes	Yes	No	Yes	Yes	Yes	Good	Poor	Good	Good	Poor	Good	36-47 mo	14.71253961	-0.42	-1.42
3	3	P	N	PN	PN3	44.00	25	Elementary	Elementary	Not Working	Working	< RMW	M	3.8	No	No	No	No	Negative	No	13.00	109	3x	3x	3x	Yes	Yes	Yes	Yes	Yes	Yes	Yes	Yes	Yes	Yes	Yes	Yes	Yes	Yes	Good	Good	Good	Good	Good	Good	36-47 mo	10.94183991	-4.28	-1.51
25	25	P	N	PN	PN25	60.00	29	Elementary	Elementary	Not Working	Working	< RMW	M	3.0	No	No	Yes	No	Negative	Yes	17.00	107	2x	1x	2x	Yes	Yes	Yes	Yes	Yes	Yes	Yes	Yes	Yes	Yes	Yes	Yes	Yes	Yes	Good	Good	Good	Good	Poor	Good		14.84845838	-0.26	-0.56
24	24	P	N	PN	PN24	35.00	30	Elementary	Elementary	Not Working	Working	> RMW	F	3.7	Yes	No	No	No	Positive	No	13.00	93	2x	2x	2x	Yes	Yes	Yes	Yes	Yes	Yes	Yes	Yes	No	No	No	No	Yes	Yes	Good	Poor	Good	Good	Poor	Poor	24-35 mo	15.03063938	-0.3	-0.39
23	23	P	N	PN	PN23	54.00	26	JuniorHighSchool	Elementary	Not Working	Working	< RMW	M	3.6	Yes	No	No	No	Negative	No	15.00	98	3x	2x	3x	Yes	Yes	Yes	Yes	Yes	Yes	Yes	Yes	Yes	Yes	Yes	Yes	Yes	Yes	Good	Good	Good	Good	Poor	Good	48-59 mo	15.61849229	0.28	-1.12
22	22	P	S	SS	PN22	50.00	29	Elementary	Elementary	Not Working	Working	< RMW	F	3.0	Yes	No	No	Yes	Negative	No	14.00	94	3x	3x	1x	Yes	Yes	Yes	Yes	Yes	Yes	Yes	Yes	Yes	Yes	Yes	Yes	Yes	Yes	Good	Good	Good	Poor	Good	Good	48-59 mo	15.84427343	0.41	-1.17
21	21	P	N	PN	PN21	58.00	31	Elementary	Elementary	Not Working	Working	< RMW	M	2.9	Yes	Yes	No	No	Negative	No	15.00	102	2x	2x	3x	Yes	Yes	Yes	Yes	No	Yes	Yes	Yes	Yes	Yes	Yes	Yes	Yes	Yes	Poor	Good	Good	Good	Poor	Good	48-59 mo	14.41753172	-0.63	-1.38
19	19	P	N	PN	PN19	59.00	33	SeniorHightSchool	SeniorHightSchool	Not Working	Working	< RMW	M	3.1	Yes	Yes	Yes	No	Negative	No	13.00	101	2x	1x	3x	Yes	Yes	Yes	Yes	Yes	Yes	Yes	Yes	Yes	Yes	Yes	Yes	Yes	Yes	Good	Good	Good	Good	Poor	Good	48-59 mo	12.74384864	-2.16	-2.55
18	18	P	N	PN	PN18	42.00	37	Elementary	Elementary	Not Working	Working	< RMW	F	3.0	Yes	No	No	Yes	Negative	No	11.00	91	3x	2x	2x	Yes	Yes	Yes	Yes	Yes	Yes	Yes	Yes	Yes	Yes	Yes	Yes	Yes	Yes	Good	Good	Good	Good	Poor	Good	36-47 mo	13.28341988	-1.68	-2.42
15	15	P	N	PN	PN15	48.00	29	JuniorHighSchool	Elementary	Working	Working	< RMW	M	3.3	Yes	No	Yes	No	Negative	No	29.00	105	2x	2x	2x	Yes	Yes	Yes	Yes	Yes	Yes	No	Yes	No	Yes	Yes	Yes	Yes	Yes	Poor	Poor	Good	Good	Poor	Poor	48-59 mo	26.30385488	6.81	4.61
14	14	P	N	PN	PN14	60.00	30	SeniorHightSchool	Elementary	Working	Working	> RMW	M	3.2	Yes	No	No	No	Negative	No	12.50	107	2x	2x	2x	No	Yes	Yes	Yes	Yes	Yes	Yes	Yes	No	Yes	Yes	Yes	Yes	Yes	Good	Poor	Good	Good	Poor	Poor		10.9179841	-4.1	-2.92
13	13	P	N	PN	PN13	42.00	25	Elementary	Elementary	Not Working	Working	< RMW	F	3.0	Yes	No	No	No	Negative	No	16.00	97	2x	2x	2x	Yes	Yes	Yes	No	Yes	No	Yes	Yes	Yes	Yes	Yes	Yes	No	Yes	Poor	Poor	Good	Good	Poor	Poor	36-47 mo	17.00499522	1.16	0.49
10	10	P	N	PN	PN10	57.00	40	Elementary	Elementary	Not Working	Working	< RMW	F	3.5	No	Yes	No	No	Negative	No	16.00	106	3x	2x	2x	No	Yes	Yes	Yes	Yes	Yes	Yes	Yes	Yes	Yes	Yes	Yes	Yes	Yes	Good	Good	Good	Good	Poor	Good	48-59 mo	14.23994304	-0.73	-0.7
1	1	P	N	PN	PN1	42.00	36	SeniorHightSchool	SeniorHightSchool	Not Working	Working	> RMW	F	3.8	Yes	No	No	No	Negative	No	13.00	92	2x	1x	2x	Yes	Yes	Yes	Yes	Yes	No	No	Yes	Yes	Yes	Yes	Yes	No	Yes	Poor	Poor	Good	Good	Poor	Poor	36-47 mo	15.35916824	0.04	-1.08
[truncated: 65 more columns]
